# Supplementary material for: Flavor Profile of Tomatoes Across Different Cultivation Times Based on GC × GC-Q/TOFMS
Source: Foods. 2025 Aug 26;14(17):2975. doi: 10.3390/foods14172975 (PMC12428567; doi:10.3390/foods14172975)
Supplement: Supplementary file 1 [file foods-14-02975-s001.zip]

Archive with 2 entries (2 files):
- foods-3740931-Figure S1.JPG
- foods-3740931-Table S1.xlsx
