# Supplementary material for: Flavor Profile of Tomatoes Across Different Cultivation Times Based on GC × GC-Q/TOFMS
Source: Foods. 2025 Aug 26;14(17):2975. doi: 10.3390/foods14172975 (PMC12428567; doi:10.3390/foods14172975)
Supplement: Supplementary file 1 [file foods-14-02975-s001.zip › foods-3740931-Table S1.xlsx]

## Sheet: RT
No.a	Volatiles	RT I (min)	RT II (s)	LRI	NIST LRI	Library Match Factor	Library Reverse Match Factor	CAS	Molecular Formula	Molecular Weight	odor qualityc	relative concentration (mg/L) S3	percentage % S3 d	relative concentration (mg/L) S2	percentage % S2	relative concentration (mg/L) S1	percentage % S1
1	Furan, 2-methyl-	5.8743	1.364	875	870-Pb	843	888	[534-22-5]	C5H6O	82.0419	caramel, chocolate-like	19.04±1.13	0.16	23.15±0.72	0.19	22.5±0.06	0.17
2	Butanal，3-methyl-	6.2742	1.615	904	918-P	778	831	[590-86-3]	C5H10O	86.0732	nutty, chocolate-like	12.39±0.31	0.104	29.11±1.29	0.28	47.9±4.1	0.338
3	Isopropyl Alcohol	6.474	1.076	913	926-P	777	950	[67-63-0]	C3H8O	60.0575	alcohol, musty, woody	3.54±0.11	0.029	4.36±0.19	0.038	3.82±0.35	0.027
4	Furan, 2-ethyl-	6.974	1.694	937	951-P	837	856	[3208-16-0]	C6H8O	96.0575	caramel, sweet, malty	27.63±0.84	0.233	64.31±2.15	0.597	99.15±7.48	0.691
5	Pentanal	7.5741	1.727	965	979-P	834	854	[110-62-3]	C5H10O	86.0732	fermented bready, nutty	49.96±2.02	0.437	64.96±2.24	0.496	61.2±5.03	0.442
6	1,4-Pentadien-3-ol	8.474	1.618	1006	-	770	784	[922-65-6]	C5H8O	84.0575	grassy, leafty	18.65±0.83	0.163	6.4±0.42	0.096	17.1±1.86	0.159
7	Methyl Isobuty Ketone	8.474	1.988	1006	1019-P	742	774	108-10-1	C6H12O	100.089	sharp solvent, green herbal	5.39±0.13	0.044	70.28±2.29	0.597	78.97±7.26	0.631
8	α-Pinene	8.474	3.591	1007	1027-P	754	826	80-56-8	C10H16	136.125	woody,camphor	5.91±0.45	0.048	2.61±0.24	0.019	5.88±0.51	0.042
9	Toluene	9.074	1.957	1028	1042-P	764	783	[108-88-3]	C7H8	92.0626	sweet	5.02±0.07	0.043	7.07±0.14	0.058	11.24±0.95	0.08
10	Hexanal	10.1741	2.069	1069	1083-P	866	889	[66-25-1]	C6H12O	100.089	grassy, leafty	546.95±17.57	4.719	412.07±34.25	4.476	1352.54±42.32	14.074
11	1-Propanol, 2-methyl-	10.474	1.135	1080	1092-P	705	783	[78-83-1]	C4H10O	74.0732	ethereal winey cortex	1.05±0.08	0.01	4.44±0.24	0.038	3.7±0.22	0.03
12	2-Butenal, 2-methyl-	10.574	1.698	1084	1095-P	787	827	[1115-11-3]	C5H8O	84.0575	spicy,green fruity	7.39±0.38	0.048	21.29±1.28	0.19	7.05±0.56	0.042
13	1,3-trans,5-cis-Octatriene	10.6741	2.384	1088	1108-P	735	806	[40087-61-4 ]	C8H12	108.094	grassy, leafty	5.43±0.19	0.045	3.71±0.09	0.039	5.04±0.21	0.041
14	(+)-4-Carene	11.4739	3.821	1115	1147-P	865	868	[29050-33-7]	C10H16	136.125	woody,herbal	41.82±2.20	0.287	15.52±1.09	0.109	31.94±2.33	0.261
15	Ethanone, 1-(3-methylenecyclopentyl)-	11.4739	2.457	1115	-	821	823	[54829-98-0]	C8H12O	124.089	grassy, leafty	17.44±0.47	0.15	11.91±0.74	0.1	16.34±1.96	0.107
16	2-Pentenal, (E)-	11.6741	1.713	1120	1127-P	834	846	[1576-87-0]	C5H8O	84.0575	green, fruity	82.06±4.75	0.391	30.05±2.33	0.203	193.47±5.27	1.991
17	p-Xylene	11.8742	2.347	1127	1139-P	823	912	[106-42-3]	C8H10	106.078	woody,sweet	6.19±0.17	0.05	6.94±0.19	0.049	10.03±0.68	0.074
18	Oxirane, pentyl-	11.9743	2.526	1130	1153-P	744	787	[5063-65-0]	C7H14O	114.104	green, ether	1.49±0.15	0.01	7.03±0.33	0.062	11.59±0.77	0.094
19	Cyclohexene, 1-methyl-4-(1-methylethylidene)-	12.1741	3.603	1134	1284-P	809	891	[586-62-9]	C10H16	136.125	woody, pine citrus-like	4.3±0.05	0.028	2.91±0.26	0.019	3.34±0.5	0.021
20	4-Pentenal, 2-methyl-	11.8742	1.75	1127	1141-P	759	836	[5187-71-3]	C6H10O	98.0732	grassy	41.28±2.21	0.367	27.71±0.81	0.194	187.99±9.25	1.931
21	1-Penten-3-ol	12.4743	1.132	1145	1158-P	821	829	[616-25-1]	C5H10O	86.0732	horseradish, green radish	14.01±0.71	0.111	22.19±0.49	0.19	14.23±1.4	0.098
22	2-Pentanol, 4-methyl-	12.6741	1.321	1151	1168-P	752	756	[108-11-2]	C6H14O	102.104	pungent alcohol	100±0.00	0.838	100±0.00	0.834	100±0.00	0.754
23	2-Pentanol, 3-methyl-	12.6741	1.636	1152	1181-P	776	826	[565-60-6]	C6H14O	102.104	alcohol, fresh grassy	39.69±0.17	0.417	29.03±1.72	0.342	162.46±21.44	1.634
24	3-Methylcyclopentyl acetate	12.6741	2.467	1152	-	808	832	[24070-70-0]	C8H14O2	142.099	fruity	18.15±0.27	0.18	18.17±2.45	0.208	16.82±1.55	0.14
25	1,4-Undecadiene, (Z)-	12.7741	4.196	1156	-	757	739	[55976-14-2]	C11H20	152.157	grassy	9.12±0.86	0.06	18.31±1.87	0.126	16.91±1.75	0.083
26	1,3,5-Cycloheptatriene, 3,7,7-trimethyl-	13.1741	3.006	1168	-	723	773	[3479-89-8]	C10H14	134.11	woody	5.1±0.43	0.014	2.84±0.09	0.05	7.78±0.42	0.068
27	Heptanal	13.3742	2.271	1174	1185-P	817	828	[111-71-7]	C7H14O	114.104	grassy,aldehydic fatty green herbal	49.51±1.18	0.404	40.86±1.92	0.378	55.65±4.9	0.432
28	Cyclohexene, 1-methyl-4-(1-methylethenyl)-, (S)-	13.6741	3.484	1184	1199-P	883	896	[5989-54-8]	C10H16	136.125	woody, herbal	34.48±0.85	0.211	25.1±2.11	0.189	39.01±2.04	0.297
29	2-Butenal, 3-methyl	13.8742	1.553	1189	1214-P	783	846	[107-86-8]	C5H8O	84.0575	sweet fruity	11.21±0.74	0.095	4.23±0.37	0.072	8.25±1.09	0.083
30	1-Butanol, 3-methyl-	13.9743	1.165	1192	1209-P	828	841	[123-51-3]	C5H12O	88.0888	fusel oil alcoholic	18.2±0.55	0.156	49.34±1.24	0.4	49.4±2.03	0.281
31	2-Hexenal, (Z)	13.9743	1.861	1192	1213-P	815	822	[505-57-7]	C6H10O	98.0732	green leafy	58.21±2.00	0.489	40.41±1.50	0.373	76.27±7.01	0.556
32	Bicyclo[3.1.0]hexane, 4-methylene-1-(1-methylethyl)-	13.9743	3.542	1193	1124-P	838	846	[3387-41-5]	C10H16	136.125	woody, citrus pine spice	97.78±0.26	0.511	47.77±2.53	0.354	106.83±7.96	0.849
33	2-Hexenal, (E)-	14.4743	1.921	1207	1216-P	849	887	[6728-26-3]	C6H10O	98.0732	green, leafy	512.78±23.76	4.254	488.85±40.08	5.302	588.54±30.25	6.057
34	Furan, 2-pentyl-	14.8742	2.624	1220	1232-P	793	794	[3777-69-3]	C9H14O	138.104	fruity green,cooked caramellic	164.24±1.74	1.363	186.88±7.84	1.519	172.88±17.2	1.287
35	2-Heptanone, 6-methyl-	15.074	2.277	1225	1237-P	768	834	[928-68-7]	C8H16O	128.12	camphoreous, woody	0.91±0.11	0.007	2.35±0.18	0.016	1.37±0.07	0.011
36	1-Pentanol	15.3742	1.167	1233	1250-P	802	820	[71-41-0]	C5H12O	88.0888	fusel oil sweet balsam	37.07±0.66	0.313	64.75±1.49	0.539	42.07±2.59	0.305
37	4-Heptenal, (Z)-	15.2743	1.925	1231	1239-P	757	836	[6728-31-0]	C7H12O	112.089	oily fatty	2.55±0.09	0.0291	2.2±0.15	0.018	1.35±0.06	0.011
38	Oxepine, 2,7-dimethyl-	15.3742	2.201	1234	-	764	766	[1487-99-6]	C8H10O	122.073	Herbal, woody,slightly sweet	71.07±3.13	0.626	17.51±0.83	0.121	23.16±0.6	0.171
39	3-Octanone	15.674	2.525	1243	1253-P	791	882	[106-68-3]	C8H16O	128.12	herbal,sweet mushroom	5.44±0.35	0.044	8.98±0.14	0.074	7.34±0.61	0.054
40	Styrene	15.674	1.975	1243	1261-P	756	902	[100-42-5]	C8H8	104.063	sweet, floral	8.29±0.05	0.069	3.83±0.18	0.028	2.68±0.28	0.011
41	p-Cymene	16.174	2.922	1258	1272-P	895	931	[99-87-6]	C10H14	134.11	woody, citrus, spice	8.45±0.14	0.07	5.32±0.37	0.041	11.33±1.09	0.089
42	Cyclohexene, 1-methyl-4-(1-methylethylidene)-	16.574	3.52	1270	1284-P	757	863	[586-62-9]	C10H16	136.125	woody, sweet	1.03±0.06	0.009	2.03±0.12	0.017	3.19±0.05	0.024
43	2-Octanone	16.674	2.343	1272	1287-P	862	873	[111-13-7]	C8H16O	128.12	earthy, herbal, woody	26.29±0.14	0.078	4.26±0.35	0.035	1.99±0.02	0.015
44	Octanal	16.8742	2.394	1278	1289-P	861	881	[124-13-0]	C8H16O	128.12	fresh, fatty, aldehydic	18.37±0.65	0.16	27.72±1.57	0.246	20.82±2.08	0.116
45	trans-2-(2-Pentenyl)furan	17.174	2.303	1287	1282-P	836	868	[70424-14-5]	C9H12O	136.089	grassy, green	53.6±2.37	0.441	44.33±3.11	0.375	29.58±1.03	0.145
46	Mannosamine	17.2741	2.592	1290	-	755	720	[6915-39-5]	C6H13NO5	179.079	odorless, or slight chemical	0.95±0.03	0.008	25.48±1.23	0.178	1.11±0.3	0.009
47	(E)-4,8-Dimethylnona-1,3,7-triene	17.3742	3.264	1293	-	748	853	[19945-61-0]	C11H18	150.141	leafty	3.29±0.19	0.032	4.04±0.4	0.022	4.07±0.27	0.031
48	2-Penten-1-ol, (E)-	17.4742	0.974	1295	1313-P	759	784	[1576-96-1]	C5H10O	86.0732	green, mushroom	2.14±0.08	0.016	11.96±0.88	0.095	3.61±0.28	0.03
49	1-Ethyl-5-methylcyclopentene	17.4742	2.076	1296	-	754	835	[97797-57-4]	C8H14	110.11	maybe grassy	6.6±0.44	0.054	10.37±1.2	0.096	7.98±0.8	0.056
50	2-Penten-1-ol, (Z)-	17.674	1.066	1301	1318-P	836	839	[1576-95-0]	C5H10O	86.0732	green, phenolic	11.03±0.10	0.083	19.78±1.36	0.153	12.23±0.23	0.075
51	Cyclohexanone, 2,2,6-trimethyl-	17.7741	2.852	1305	1317-P	824	881	[2408-37-9]	C9H16O	140.12	pungent	13.05±1.09	0.113	8.2±0.62	0.056	10.18±0.65	0.064
52	2-Heptenal, (Z)-	18.0743	1.932	1314	1322-P	844	858	[57266-86-1]	C7H12O	112.089	grassy	87.88±0.30	0.734	93.9±6.75	0.843	98.75±7.56	0.703
53	Furan, 2-hexyl-	18.174	2.796	1317	1321-P	757	881	[3777-70-6]	C10H16O	152.12	grassy	5.51±0.48	0.046	8.28±0.44	0.072	4.87±0.45	0.048
54	5-Hepten-2-one, 6-methyl-	18.3741	2.169	1323	1339-P	827	839	[110-93-0]	C8H14O	126.104	fruity, citrus	639.24±20.4	4.827	369.72±32.52	3.395	364.85±20.07	2.587
55	1-Hexanol	18.7741	1.216	1334	1355-P	865	885	[111-27-3]	C6H14O	102.104	fusel oil, ethereal	16.3±1.58	0.114	196.78±13.77	1.57	148.3±8.09	1.051
56	5-Heptenal, 2,6-dimethyl-	18.9742	2.422	1341	1357-P	735	802	[106-72-9]	C9H16O	140.12	green, fresh melon	56.14±1.44	0.475	32.96±2.48	0.253	30.33±2.54	0.207
57	3,5-Heptadienal, 2-ethylidene-6-methyl-	19.2741	2.649	1350	-	768	754	[99172-18-6]	C10H14O	150.104	grassy	1.86±0.12	0.011	4.35±0.39	0.052	5.3±0.41	0.041
58	3-Heptyn-2-ol, 2-methyl-	19.674	2.457	1362	-	746	767	[763-19-9]	C8H14O	126.104	grassy, fresh	9.56±0.41	0.082	4.76±0.15	0.039	4.94±0.26	0.043
59	3-Hexen-1-ol，(Z)-	19.8741	1.142	1368	1382-P	868	888	[928-96-1]	C6H12O	100.089	grassy	20.16±1.08	0.159	71.38±5.51	0.57	19.1±1.23	0.132
60	2,3-Heptadien-5-yne，2,4-dimethyl-	19.8741	2.307	1368	-	824	835	[41898-89-9]	C9H12	120.094	spicy, fresh grass	22.63±0.56	0.188	22.22±1.15	0.175	24.76±2.43	0.176
61	Octanoic acid, methyl ester	20.0743	2.649	1375	1385-P	832	846	[111-11-5]	C9H18O2	158.131	fruity	16.77±1.41	0.127	7.26±0.09	0.061	16.76±1.04	0.119
62	p-Menth-4(8)-en-9-ol	20.2741	2.14	1380	-	728	786	[15714-11-1]	C10H18O	154.136	woody	0.98±0.04	0.008	3.27±0.31	0.024	1.14±0.1	0.009
63	Nonanal	20.2741	2.504	1381	1391-P	851	853	[124-19-6]	C9H18O	142.136	fatty, waxy	52.15±1.38	0.45	48.62±3.85	0.474	92.19±5.84	0.684
64	1,3,8-p-Menthatriene	20.2741	2.919	1381	-	755	821	[18368-95-1]	C10H14	134.11	woody, herbal	2.12±0.07	0.017	2.12±0.16	0.019	2.53±0.16	0.019
65	2,4-Hexadienal, (E,E)-	20.4742	1.46	1386	1404-P	801	814	[142-83-6]	C6H8O	96.0575	green, sweet	7.92±0.76	0.064	68.2±5.07	0.437	23.83±2.47	0.159
66	2-Hexen-1-ol, (Z)-	20.4742	1.104	1386	1415-P	767	854	[928-94-9]	C6H12O	100.089	green, leafy	1.91±0.14	0.015	204.95±11.07	1.614	56.67±5.17	0.399
67	4-Nonanone, 2,6,8-trimethyl-	20.4742	3.242	1387	-	809	832	[123-18-2]	C12H24O	184.183	fruity	4.44±0.39	0.038	2.57±0.11	0.021	5.09±0.16	0.392
68	3-Methyl-2-(2-methyl-2-butenyl)-furan	20.4742	2.452	1387	1413-P	787	823	[15186-51-3]	C10H14O	150.104	caramel	30.5±2.43	0.262	54.89±2.73	0.401	32.15±2.9	0.246
69	2,4-Dimethylcyclohex-3-ene-1-carbaldehyde	20.5743	2.142	1389	-	779	795	[68039-49-6]	C9H14O	138.104	green, leafy	223.13±2	1.859	217.52±11.23	1.819	225.77±19.28	1.649
70	2-Hexen-4-yn-1-ol, (E)-	20.674	1.482	1392	-	786	799	[53497-80-6]	C6H8O	96.0575	green, leafy	14.3±1.04	0.113	19.28±0.48	0.165	33.44±2.63	0.24
71	4-Ethyl-2-hexynal	20.9742	1.986	1402	-	800	828	[71932-97-3]	C8H12O	124.089	green, leafy	22.48±1.06	0.178	13.59±0.55	0.125	6.37±0.57	0.037
72	Cyclohexene, 2-ethenyl-1,3,3-trimethyl-	20.9742	2.623	1402	-	793	799	[5293-90-3]	C11H18	150.141	woody	16.46±1.07	0.146	11.62±0.28	0.094	11.91±1.02	0.084
73	3-Cyclohexene-1-carboxaldehyde, 4-methyl	21.0743	2.242	1405	-	809	883	[7560-64-7]	C8H12O	124.089	green, grassy	160.93±3.69	1.369	175.65±9.02	1.527	141.73±12.06	1.042
74	trans-2,7-Dimethyl-3,6-octadien-2-ol	21.274	2.976	1411	-	724	767	[38092-33-0]	C10H18O	154.136	green, fruity	6.33±0.11	0.052	5.69±0.43	0.044	19.49±2.16	0.165
75	Benzene，1,2,4,5-tetramethyl-	21.274	2.521	1411	1433-P	755	764	[95-93-2]	C10H14	134.11	rancid, sweet	1.55±0.09	0.012	3.73±0.47	0.032	1.27±0.07	0.009
76	2-Octenal，（E）-	21.4742	2.018	1417	1429-P	780	800	[2548-87-0]	C8H14O	126.104	fresh cucumber, fatty, green	282.34±7.63	2.191	253.36±20.66	2.29	232.73±16.24	1.686
77	Benzene, 1-methyl-4-(1-methylethenyl)-	21.674	2.354	1424	1444-P	836	891	[1195-32-0]	C10H12	132.094	phenolic, spicy, woody	4.50±0.25	0.04	5.73±0.71	0.051	9.40±0.43	0.073
78	cisZ-11,12-Epoxytetradecan-1-ol	21.674	2.97	1424	-	760	752	/	C14H28O2	228.209	maybe grassy	9.12±0.72	0.073	6.67±0.49	0.052	7.51±0.43	0.053
79	1-Octen-3-ol	21.9742	1.293	1432	1450-P	818	845	[3391-86-4]	C8H16O	128.12	mushroom	30.79±0.86	0.252	71.86±3.73	0.576	44.61±5.96	0.152
80	2-Furanmethanol, 5-ethenyltetrahydro-α,α,5-trimethyl-, cis-	21.8741	1.918	1430	1444-P	726	759	[5989-33-3]	C10H18O2	170.131	floral	12.89±0.86	0.109	12.22±0.37	0.163	4.68±0.29	0.035
81	Acetic acid	21.9742	0.676	1432	1449-P	871	915	[64-19-7]	C2H4O2	60.0211	sour	6.09±0.44	0.04	4.19±0.23	0.033	3.78±0.26	0.033
82	1-Octadecyne	22.174	2.579	1439	-	738	760	[629-89-0]	C18H34	250.266	fatty, green	3.79±0.20	0.031	2.21±0.15	0.02	2.99±0.24	0.024
83	5-Hepten-2-ol, 6-methyl-	22.3741	1.347	1445	1465-P	840	850	[1569-60-4]	C8H16O	128.12	fruity	19.79±1.85	0.155	51.2±1.06	0.424	38.21±1.88	0.273
84	3-Decyn-2-ol	22.3741	2.029	1445	-	761	819	[69668-93-5]	C10H18O	154.136	maybe grassy	2.13±0.25	0.045	4.38±0.24	0.035	5.52±0.63	0.047
85	Nona-3,5-dien-2-ol	22.3741	2.329	1446	-	718	742	/	C9H16O	140.12	maybe grassy	4.8±0.12	0.039	2.73±0.23	0.025	3.07±0.12	0.024
86	Thiophene, 2-pentyl-	22.3741	2.796	1446	1452-P	845	845	[4861-58-9]	C9H14S	154.082	fatty	2.78±0.27	0.021	4.08±0.22	0.03	3.26±0.13	0.025
87	2,4-Heptadienal, (E,E)-	22.5742	1.589	1451	1495-P	791	832	[4313-03-5]	C7H10O	110.073	fatty, oily	45.25±2.41	0.393	28.02±2.70	0.281	30.37±1.82	0.244
88	Cyclopentanecarboxaldehyde, 2-methyl-3-methylene-	22.5742	1.905	1452	-	762	739	/	C8H12O	124.089	maybe grassy	7.6±0.69	0.057	6.28±0.25	0.054	5.98±0.31	0.052
89	2-Cyclohexen-1-ol, 1-methyl-	22.5742	2.353	1452	-	757	756	[23758-27-2]	C7H12O	112.089	maybe grassy	8.6±0.69	0.075	19.98±0.41	0.163	15.64±1.03	0.116
90	1H-Indene, 2,3-dihydro-1,1-dimethyl-	22.674	2.772	1455	-	830	860	[4912-92-9]	C11H14	146.11	woody	3.03±0.26	0.027	2.56±0.1	0.023	2.52±0.1	0.019
91	Cyclohexene, 4-ethenyl-4-methyl-3-(1-methylethenyl)-1-(1-methylethyl)-, (3R-trans)-	22.774	4.382	1459	1470-P	859	884	[20307-84-0]	C15H24	204.188	sweet, herbal, woody	6.65±0.28	0.058	3.05±0.5	0.022	2.13±0.15	0.017
92	2-Heptanone，3-methyl-	22.774	1.205	1457	-	743	850	[2371-19-9]	C8H16O	128.12	fruity	8.46±0.37	0.072	4.83±0.15	0.031	3.69±0.23	0.03
93	2-Furanmethanol, 5-ethenyltetrahydro-α,α,5-trimethyl-, trans-	22.774	1.925	1458	1452-P	756	792	[34995-77-2]	C10H18O2	170.131	floral	3.15±0.34	0.063	3.21±1.5	0.021	1.7±0.19	0.005
94	2H-Pyran, 3,6-dihydro-4-methyl-2-(2-methyl-1-propenyl)-	22.774	2.588	1458	-	754	770	[1786-08-9]	C10H16O	152.12	floral	2.96±0.19	0.021	2.44±0.23	0.017	2.69±0.17	0.021
95	1-Pentanol, 2-ethyl-4-methyl-	23.0742	1.22	1467	-	790	750	[106-67-2]	C8H18O	130.136	fruity	3.34±0.06	0.028	3.22±0.02	0.027	1.9±0.09	0.014
96	1-Hexanol, 2-ethyl-	23.174	1.363	1470	1491-P	835	854	[104-76-7]	C8H18O	130.136	citrus	9.6±0.33	0.082	8.45±0.6	0.073	7.27±0.48	0.051
97	Nonanoic acid, methyl ester	23.3741	2.714	1477	1493-P	808	832	[1731-84-6]	C10H20O2	172.146	fruity	7.26±0.59	0.069	9.53±0.37	0.076	8.01±0.61	0.057
98	Cppaene	23.3741	4.9	1481	1492-P	816	875	[3856-25-5]	C15H24	204.188	woody	3.24±0.25	0.025	6.28±0.52	0.04	7.54±0.81	0.41
99	Decanal	23.6739	2.564	1486	1498-P	855	857	[112-31-2]	C10H20O	156.151	fatty, waxy	73.26±2.85	0.622	72.5±5.74	0.55	61.17±2.73	0.321
100	2-Furancarboxaldehyde, 5-methyl-	23.5745	1.263	1482	1510-P	775	845	[620-02-0]	C6H6O2	110.037	caramel	3.28±0.24	0.028	0.20±0.00	0.001	2.22±0.24	0.016
101	2-Nonenal, (Z)-	23.8743	2.129	1492	1502-P	760	784	[60784-31-8]	C9H16O	140.12	fatty, waxy	5.80±0.2	0.049	4.11±0.39	0.034	5.3±0.21	0.036
102	3-Nonen-2-one	24.0742	2.081	1499	1515-P	821	823	[14309-57-0]	C9H16O	140.12	fatty, waxy, fruity	24.45±1.65	0.208	5.08±0.16	0.042	13.01±0.53	0.1
103	Dill ether	24.274	2.769	1505	1529-P	708	872	[74410-10-9]	C10H16O	152.12	dill	1.73±0.09	0.016	2.93±0.07	0.019	2.6±0.02	0.02
104	3,5-Octadien-2-one	24.3741	1.747	1508	1522-P	788	796	[38284-27-4 ]	C8H12O	124.089	fruity, green, grassy	19.27±1.31	0.161	12.14±0.70	0.096	5.26±0.45	0.036
105	2,3,4,5-Tetramethylcyclopent-2-en-1-ol	24.3741	2.32	1508	-	760	704	[82061-20-9]	C9H16O	140.12	woody	19.66±0.85	0.166	17.32±1.18	0.114	18.03±1.17	0.126
106	Benzaldehyde	24.4741	1.462	1511	1520-P	823	843	[100-52-7]	C7H6O	106.042	nutty, almond	40.39±1.87	0.321	68.64±1.25	0.576	58.32±3.69	0.41
107	6-Undecanone	24.5742	2.883	1515	1528-P	775	740	[927-49-1]	C11H22O	170.167	fruity	3.88±0.19	0.034	2.07±0.21	0.015	4.63±0.45	0.032
108	(Z)-Vertocitral C	24.6743	1.997	1518	-	739	758	65405-78-9]	C9H14O	138.104	fruity	61.18±2.05	0.52	43.43±3.68	0.387	44.52±1	0.331
109	3,6-Heptadien-2-ol, 2,5,5-trimethyl-, (E)-	24.8741	1.677	1524	-	763	771	[26127-98-0]	C10H18O	154.136	fruity	7.99±0.57	0.062	11.31±0.58	0.09	7.15±0.64	0.05
110	2-Nonenal, (E)-	24.8741	2.06	1524	1534-P	829	836	[18829-56-6]	C9H16O	140.12	fatty	174.08±6.72	1.435	95.89±2.58	0.793	85.9±6.48	0.629
111	9-Oxabicyclo[6.1.0]nonane, 1-methyl-, cis-	24.9741	2.355	1528	-	750	776	[52954-47-9]	C9H16O	140.12	maybe grassy	24.56±1.17	0.203	16.29±0.78	0.131	17.71±1.45	0.134
112	Linalool	25.0742	1.485	1530	1547-P	863	864	[78-70-6]	C10H18O	154.136	citrus, sweet, floral	55.45±2.54	0.452	41.37±1.60	0.331	46.54±2.85	0.35
113	1-Octanol	25.274	1.326	1537	1557-P	824	847	[111-87-5]	C8H18O	130.136	waxy, mushroom	20.01±0.89	0.162	68.76±6.8	0.512	31.06±2.25	0.2
114	Orcinol	25.6743	1.512	1550	-	770	733	[504-15-4]	C7H8O2	124.052	woody	16.47±0.34	0.14	16.70±1.55	0.178	18.71±1.73	0.186
115	3,5-Octadien-2-one, (E,E)-	25.8741	1.648	1556	1570-P	725	776	[30086-02-3]	C8H12O	124.089	fruity	9.39±0.11	0.078	5.65±0.25	0.046	2.60±0.27	0.017
116	5-methyl, furfural	25.8745	1.263	1559	1571-P	777	753	620-02-0	C6H6O2	110.037	caramel	0.52±0.05	0.043	0.43±0.04	0.037	0.50±0.02	0.039
117	3,6-Octadienal, 3,7-dimethyl-	25.9741	2.054	1560	-	841	842	[55722-59-3]	C10H16O	152.12	fruity	35.13±1.55	0.306	17.86±1.34	0.147	17.2±0.52	0.132
118	8-Decen-2-one, 9-methyl-5-methylene-	26.1743	1.883	1566	-	772	704	[130876-97-0]	C12H20O	180.151	maybe fruity, grassy	17.54±1.24	0.137	17.77±1.61	0.145	8.8±0.42	0.063
119	2,6-Nonadienal, (E,Z)-	26.3741	1.863	1573	1584-P	767	778	[557-48-2]	C9H14O	138.104	fatty, green	58.86±1.94	0.475	16.24±0.54	0.116	13.59±1.13	0.108
120	Cyclohexane, 1-ethenyl-1-methyl-2,4-bis(1-methylethenyl)-, [1S-(1α,2β,4β)]-	26.4741	3.737	1577	1591-P	772	750	[515-13-9]	C15H24	204.188	sweet, herbal, woody	5.95±0.51	0.049	2.16±0.18	0.02	1.37±0.64	0.01
121	6-Methyl-3,5-heptadiene-2-one	26.5742	1.661	1579	1568-P	765	752	[16647-04-4]	C8H12O	124.089	fruity	88.98±2.96	0.762	33.34±2.52	0.3	29.22±2.61	0.201
122	2,3-Octanediol	26.6743	1.144	1582	1613-P	771	782	[20653-90-1]	C8H18O2	146.131	green, grassy	7.50±0.46	0.076	5.94±0.23	0.051	11.51±0.96	0.088
123	Caryophyllene	26.774	4.359	1587	1595-P	825	886	[87-44-5]	C15H24	204.188	woody, sweet	6.01±0.13	0.041	1.93±0.06	0.012	2.82±0.18	0.019
124	5-Isopropyl-6-methyl-hepta-3,5-dien-2-ol	26.874	2.175	1589	-	745	781	/	C11H20O	168.151	fruity	16.06±0.48	0.147	14.22±1.25	0.116	10±0.62	0.072
125	Cyclohexanol,1,3-dimethyl-,cis	26.874	1.653	1589	-	766	798	[15466-94-1]	C8H16O	128.12	woody, grassy	24.46±0.5	0.202	15.94±0.97	0.107	18.75±1.46	0.176
126	1,10-Decanediol	26.9741	2.567	1592	-	837	860	[112-47-0]	C10H22O2	174.162	fatty	14.25±0.43	0.124	16.99±0.79	0.115	13.53±1.09	0.1
127	2-Octen-1-ol, (E)-	27.0742	1.181	1595	1613-P	793	802	[18409-17-1]	C8H16O	128.12	green, fatty	21.91±1.09	0.132	122.65±4.06	0.901	39.45±2.93	0.259
128	2-Decyn-1-ol	27.0742	2.097	1595	1605-P	761	790	[4117-14-0]	C10H18O	154.136	green, grassy	6.52±0.29	0.053	5.88±0.46	0.045	4.72±0.69	0.037
129	2,5,5-Trimethyl-3-hexyn-2-ol	27.274	1.67	1602	-	756	762	[1522-16-3]	C9H16O	140.12	grassy	39.82±2.03	0.318	5.33±0.47	0.049	4.97±0.35	0.034
130	1-Cyclohexene-1-carboxaldehyde, 2,6,6-trimethyl-	27.4741	2.409	1609	1611-P	810	830	[432-25-7]	C10H16O	152.12	floral	136.25±9.33	1.104	115.48±8.74	0.881	110.78±7.46	0.785
131	Benzaldehyde, 3-methyl-	27.5742	1.561	1612	1627-P	783	834	[620-23-5]	C8H8O	120.058	almond, nutty	7.62±0.28	0.056	11.97±1.28	0.071	12.79±1.23	0.081
132	2-Decenal，（E）-	28.0742	2.1	1628	1644-P	859	861	[3913-81-3]	C10H18O	154.136	fatty, earthy, waxy	97.73±4.82	0.838	133.3±8.04	1.04	75.09±6.51	0.531
133	Benzeneacetaldehyde	28.1742	1.399	1631	1641-P	794	833	[122-78-1]	C8H8O	120.058	floral, sweet	52.89±2.37	0.439	53.78±3.30	0.418	41.46±5.83	0.237
134	2-Furanmethanol	28.374	0.948	1638	1661-P	754	796	[98-00-0]	C5H6O2	98.0368	caramel, sweet	6.70±0.44	0.052	4.82±0.16	0.04	7.17±0.67	0.045
135	1-Nonanol	28.374	1.374	1638	1660-P	676	680	[143-08-8]	C9H20O	144.255	fatty, fresh	41.39±1.42	0.293	51.66±1.78	0.42	47.74±3.74	0.361
136	4,8-Dimethylnona-3,8-dien-2-one	28.374	2.225	1639	-	800	826	[872858-42-9]	C11H18O	166.136	fruity	8.74±0.4	0.084	3.28±0.45	0.024	5.31±0.5	0.041
137	1H-Cyclopropa[a]naphthalene, 1a,2,3,3a,4,5,6,7b-octahydro-1,1,3a,7-tetramethyl-, [1aR-(1aα,3aα,7bα)]-	28.4741	3.298	1642	1671-P	754	776	[489-29-2]	C15H24	204.188	woody	12.47±0.41	0.107	4.74±0.15	0.038	7.33±0.51	0.059
138	Butanoic acid, 3-methyl-	28.5742	0.652	1644	1666-P	782	751	[503-74-2]	C5H10O2	102.068	sour, cheesy	2.17±0.13	0.014	3.58±0.47	0.026	8.27±0.27	0.064
139	2,4-Nonadienal，(E,E)	28.6742	1.52	1648	1699-P	751	784	[5910-87-2]	C9H14O	138.104	fatty, melon, waxy	37.85±0.57	0.315	18.71±1.8	0.152	16.51±0.97	0.116
140	2-Octenal, 2-butyl-	28.774	2.743	1652	1656-P	772	751	[13019-16-4]	C12H22O	182.167	fatty, aldehydic	9.23±0.11	0.052	3.83±0.21	0.025	11.38±0.9	0.091
141	1,5,9-Undecatriene, 2,6,10-trimethyl-, (Z)-	28.774	4.356	1653	-	723	810	[62951-96-6]	C14H24	192.188	fruity	4.71±0.23	0.041	10.26±0.71	0.079	9.34±0.64	0.065
142	cis-Verbenol	28.874	1.429	1655	1663-P	763	808	[1845-30-3]	C10H16O	152.12	woody	19.78±1.63	0.029	1.58±0.16	0.012	4.31±0.9	0.029
143	Benzaldehyde, 2-hydroxy-	29.1742	1.331	1665	1670-P	798	791	[90-02-8]	C7H6O2	122.037	woody, spicy, medical	63.2±3.61	0.501	103.62±2.48	0.885	56.44±3.99	0.393
144	trans-Verbenol	29.1742	1.979	1665	1683-P	823	824	[1820-09-3]	C10H16O	152.12	woody	376.06±31.51	3.226	202.95±10.39	1.643	224.88±9.87	1.612
145	(2,2,6-Trimethyl-bicyclo[4.1.0]hept-1-yl)-methanol	29.274	2.82	1669	-	727	751	[78996-11-9]	C11H20O	168.151	woody	55.41±4.59	0.487	67.21±4	0.441	62.74±3.17	0.451
146	3-Hexen-2-one, 5-methyl-	29.4741	1.438	1675	-	726	766	[5166-53-0]	C7H12O	112.089	fruity, sweet berry	9.63±0.52	0.077	6.2±0.35	0.055	2.2±0.35	0.02
147	2,3-Nonadiene	29.5742	1.242	1678	-	670	712	[22433-34-7]	C9H16	124.125	fatty, waxy	12.94±0.78	0.103	10.12±0.65	0.083	6.35±0.49	0.051
148	3,4-Octadiene，7-methyl-	29.7739	1.728	1685	-	764	765	[37050-05-8]	C9H16	124.125	fatty, waxy	409.17±16.79	3.265	222.53±10.42	1.756	225.27±19.59	1.582
149	2,6-Octadienoic acid, 3,7-dimethyl-, methyl ester	29.5744	2.277	1679	1696-P	764	757	[2349-14-6]	C11H18O2	182.131	fruity	1.53±0.03	0.013	2.62±0.21	0.02	0±0	0
150	Octan-2-one, 3,6-dimethyl-	30.0742	2.672	1696	-	768	744	[118452-32-7]	C10H20O	156.151	fatty, waxy	38.87±1.4	0.321	53.17±4.4	0.414	51.71±3.12	0.432
151	6-Octenal, 7-methyl-3-methylene-	30.5741	1.137	1712	-	747	798	[55050-40-3]	C10H16O	152.12	fruity, lemon-like	6.94±0.18	0.057	5.82±0.52	0.039	2.65±0.27	0.021
152	Pentanoic acid	30.5741	0.626	1712	1733-P	817	912	[109-52-4]	C5H10O2	102.068	sour	3.04±0.61	0.026	2.81±0.17	0.022	1.97±0.1	0.016
153	3-Buten-2-one, 4-(3-hydroxy-6,6-dimethyl-2-methylenecyclohexyl)-	30.5741	2.588	1713	-	653	661	/	C13H20O2	208.146	woody	19.32±1.09	0.156	14.39±1.4	0.119	7.45±0.89	0.049
154	Citral	30.6742	1.943	1716	1717-P	792	803	[5392-40-5]	C10H16O	152.12	fruity, lemon-like	418.92±31.94	3.416	261.04±6.5	2.12	260.12±8.76	1.887
155	Oxime-, methoxy-phenyl-	31.0741	0.576	1730	-	774	805	/	C8H9NO2	151.063	floral, sweet	14.47±0.79	0.09	20.47±2	0.171	15.59±0.78	0.123
156	3-Cyclohexene-1-carboxaldehyde, 1,3,4-trimethyl-	30.9741	2.377	1727	-	775	791	[40702-26-9]	C10H16O	152.12	woody	106.56±9.34	0.904	57.5±8.6	0.478	132.46±11.64	0.983
157	(-)-cis-Isopiperitenol	31.0741	1.58	1730	1742-P	814	827	[96555-02-1]	C10H16O	152.12	mint	19.78±1.08	0.13	14.13±0.3	0.108	9.2±1.26	0.115
158	(-)-trans-Isopiperitenol	31.1742	1.465	1734	1745-P	860	868	[74410-00-7]	C10H16O	152.12	mint	22.37±0.37	0.163	15.65±1.55	0.178	12.98±0.51	0.113
159	2,6-Octadienal, 3,7-dimethyl-, (E)-	31.1742	1.781	1734	1732-P	759	769	[141-27-5]	C10H16O	152.12	fruity, citrus	6.4±1.18	0.023	3.37±0.23	0.085	14.92±1.74	0.116
160	2-Undecenal，(E)-	31.1742	2.117	1734	1752-P	843	856	[53448-07-0]	C11H20O	168.151	waxy, fresh,fruity,citrus	43.12±5.47	0.329	44.71±4.55	0.299	42.14±2.16	0.332
161	Citronellol	31.374	1.304	1741	1765-P	808	825	[106-22-9]	C10H20O	156.151	floral	13.01±4.06	0.07	33.9±2.26	0.279	9.03±0.81	0.061
162	4-Hydroxy-β-ionone	31.1742	2.484	1734	-	786	732	[116296-75-4]	C13H20O2	208.146	floral	4.13±0.23	0.037	3.25±0.25	0.029	3.09±0.15	0.022
163	4-Tridecen-6-yne, (Z)-	31.4741	2.285	1745	-	785	737	[74744-42-6]	C13H22	178.172	fatty, waxy	33.4±1.28	0.29	14.82±1.11	0.113	13.22±1.02	0.097
164	2,4-Decadienal, (E,Z)-	31.5741	1.746	1748	1755-P	775	778	[25152-83-4]	C10H16O	152.12	fatty	175.71±13.82	1.422	253.76±12.05	2.105	212.43±10.6	1.685
165	Methyl salicylate	31.874	1.56	1759	1765-P	784	796	[119-36-8]	C8H8O3	152.047	wintergreen mint	138.66±10.89	0.988	26.43±1.13	0.22	14.71±1.24	0.112
166	Cyclopentaneundecanoic acid, methyl ester	32.0741	1.226	1769	1802-P	786	795	[25779-85-5]	C17H32O2	268.24	fatty	18.26±1.48	0.154	7.53±0.46	0.059	4.94±0.32	0.04
167	Cyclohexanol, 2,4-dimethyl-	32.1742	1.711	1770	-	773	787	[69542-91-2]	C8H16O	128.12	woody	21.06±1.09	0.237	30.57±3.05	0.227	28.34±2.3	0.233
168	3-Methyl-1-hexen-3-ol	32.2743	0.753	1773	-	691	764	[55145-28-3]	C7H14O	114.104	green, grassy	1.21±0.14	0.013	1.00±0.01	0.011	1.13±0.15	0.011
169	3-Cyclohexene-1-carboxaldehyde, 1,3,4-trimethyl-	32.2743	2.344	1774	1785-P	760	787	[40702-26-9]	C10H16O	152.12	woody	11.00±0.93	0.084	2.33±0.20	0.02	11.98±0.98	0.086
170	2,6-Octadien-1-ol, 3,7-dimethyl-, (Z)-	32.374	1.278	1777	1797-P	817	822	[106-25-2 ]	C10H18O	154.136	floral, sweet	11.35±1.5	0.105	32.19±1.98	0.256	9.81±0.59	0.078
171	Acetophenone，4’-hydroxy-	32.5741	1.414	1784	1788-P	777	847	[99-93-4]	C8H8O2	136.052	fruity, floral	25.51±1.87	0.196	31.56±1.59	0.249	22.27±0.49	0.164
172	2,4-Decadienal, (E,E)-	32.874	1.707	1795	1811-P	778	757	[25152-84-5]	C10H16O	152.12	fatty, oily	117.52±7.31	0.963	154.82±6.24	1.292	125.22±9.01	0.955
173	Phenol, 2-nitro-	32.874	1.272	1794	1818-P	838	851	[88-75-5]	C6H5NO3	139.027	medicinal, chemical odor	17.04±0.91	0.117	39.08±3.95	0.288	17.63±1.49	0.1
174	3-p-Menthen-7-al	33.0741	1.545	1802	-	751	814	[27841-22-1]	C10H16O	152.12	fruity, mint, citrus	57.70±2.05	0.464	53.86±3.78	0.464	37.46±2.37	0.303
175	5,9-Undecadien-2-one, 6,10-dimethyl-	33.2743	2.236	1810	1841-P	760	808	[689-67-8]	C13H22O	194.167	floral, rose	11.25±1.24	0.1	5.93±0.7	0.044	11.55±0.53	0.091
176	Isoaromadendrene epoxide	33.0741	2.567	1802	1807-P	705	744	/	C15H24O	220.183	woody	4.27±0.47	0.04	0±0	0	0±0	0
177	2-Butanone, 4-(2,6,6-trimethyl-1-cyclohexen-1-yl)- (E)-2-(2,6,6-Trimethyl-1-cyclohexen-1-yl)-ethene-1-yl acetate	33.374	2.52	1814	-	818	878	[17283-81-7]	C13H22O	194.167	woody, earthy	16.16±1.36	0.137	3.15±0.12	0.025	15.35±1.07	0.11
178	4-Oxononanal	33.474	1.47	1817	-	752	784	[74327-29-0 ]	C9H16O2	156.115	fatty, waxy	16.95±1.34	0.14	17.14±1.31	0.131	28.46±2.93	0.204
179	1,3-Pentadiene, 5-(2,2-dimethylcyclopropyl)-2,4-dimethyl-, (Z or E)-	33.5741	1.721	1820	-	751	763	/	C12H20	164.157	woody	45.33±3.46	0.38	34.57±1.98	0.253	22.69±1.76	0.15
180	Hexanoic acid	33.474	0.633	1816	1846-P	768	775	[142-62-1]	C6H12O2	116.084	sour, cheesy	77.54±2.03	0.55	70.02±3.66	0.554	105.81±6.44	0.744
181	2,6-Octadien-1-ol, 3,7-dimethyl-, (E)-	33.5741	1.233	1820	1797-P	801	836	[106-25-2]	C10H18O	154.136	floral, sweet, citrus	19.92±1.4	0.158	70.58±5.71	0.469	26.77±2.39	0.181
182	Methyl 4,7,10,13-hexadecatetraenoate	33.6742	2.079	1824	-	750	741	/	C17H26O2	262.193	fish oil	5.56±0.21	0.046	1.23±0.22	0.012	1.79±0.07	0.014
183	2H-1b,4-Ethanopentaleno[1,2-b]oxirene, hexahydro-, (1aα,1bβ,4β,4aα,5aα)-	33.7743	1.821	1828	-	778	781	[117221-80-4]	C10H14O	150.104	woody	110.05±7.59	0.966	88.1±2.65	0.71	98.16±9.03	0.703
184	Phenol, 2-methoxy-	33.974	0.981	1835	1860-P	777	757	[90-05-1]	C7H8O2	124.052	woody	130.28±9.52	1.024	19.69±1.62	0.153	73.15±4.04	0.522
185	5,9-Undecadien-2-one, 6,10-dimethyl-, (E)-	33.974	2.357	1836	1859-P	760	765	[3796-70-1]	C13H22O	194.167	fruity, floral	415.29±42.8	3.861	383.45±37.29	3.282	7.32±0.61	0.051
186	3,7-Dimethyloct-6-ene-1,2,3-triol	34.2742	1.512	1846	-	654	656	[65180-52-1]	C10H20O3	188.141	fatty, grassy	49.91±4.03	0.413	43.05±1.72	0.353	50.94±2.61	0.32
187	Benzyl alcohol	34.374	0.848	1850	1870-P	878	904	[100-51-6]	C7H8O	108.058	floral	28.09±2.43	0.198	19.76±1	0.161	33.12±1.34	0.238
188	2,4-Pentadien-1-ol, 3-pentyl-, (2Z)-	34.474	1.263	1853	-	767	750	/	C10H18O	154.136	grassy	19.43±0.92	0.172	29.03±0.98	0.207	37.43±1.12	0.281
189	1-Propyne, 1-(ethenylthio)-	34.474	1.594	1854	-	752	795	[58547-36-7]	C5H6S	98.019	sulfide smell	11.92±0.46	0.128	11.3±0.68	0.089	4.22±0.37	0.027
190	Dihydronopol	34.5741	1.399	1857	-	797	809	/	C11H20O	168.151	fresh herbal	65±5.88	0.532	65.27±4.6	0.506	49.38±5.58	0.347
191	2-Oxabicyclo[2.2.2]octan-6-ol, 1,3,3-trimethyl-	34.974	1.788	1872	1845-P	768	758	[18679-48-6]	C10H18O2	170.131	woody, herbal	30.36±2.74	0.257	10.96±0.79	0.068	9.34±0.83	0.078
192	3-Cyclohex-1-enyl-prop-2-enal	35.0741	1.405	1876	-	796	803	/	C9H12O	136.089	maybe grassy	46.06±1.94	0.391	28.72±1.41	0.226	18.68±1.59	0.146
193	Phenylethyl Alcohol	35.374	0.971	1887	1907-P	787	797	[60-12-8]	C8H10O	122.073	floral	94.36±1.11	0.64	95.32±4.87	0.75	69.3±6.82	0.481
194	5,7-Octadien-3-ol, 2,4,4,7-tetramethyl-, (E)-	35.2742	1.603	1883	-	750	769	[77142-78-0]	C12H22O	182.167	fruity	12.31±0.51	0.102	0±0	0	8.03±0.56	0.056
195	3,5-Octadiene, 4,5-diethyl-, (E,Z)-	35.474	1.727	1891	-	754	764	[21293-02-7]	C12H22	166.172	maybe grassy	21.96±2.26	0.239	13.58±0.49	0.11	20.92±2.05	0.166
196	Epoxy-linalooloxide	36.0741	1.322	1913	-	777	753	/	C10H18O3	186.126	floral, fruity	22.92±0.49	0.195	12.48±1.34	0.106	13.54±0.52	0.105
197	trans-β-Ionone	36.2742	2.254	1922	1941-P	797	799	[79-77-6]	C13H20O	192.151	floral, fruity	179.7±5.04	1.473	167.54±18.1	1.23	162.27±1.21	1.233
198	Heptanoic acid	36.2742	0.63	1921	1950-P	781	793	[111-14-8]	C7H14O2	130.099	sour, cheesy	10.53±0.54	0.086	15.92±3.57	0.105	16.59±1.11	0.108
199	4-Methyl-2,3-hexadien-1-ol	36.2742	1.164	1921	-	797	759	/	C7H12O	112.089	leafty	11.52±0.71	0.097	0±0	0	0±0	0
200	Cis-bicyclo[4.4.0]decan-1-ol-3-one	36.3739	1.094	1925	-	754	776	[42393-93-1]	C10H16O2	168.115	woody, musk	18.79±0.23	0.155	43.99±2.94	0.376	56.72±3.13	0.411
201	2-Hexenoic acid, (E)-	36.6741	0.583	1936	1965-P	857	865	[13419-69-7]	C6H10O2	114.068	sour, cheesy	19.06±0.43	0.159	60.1±3.86	0.426	21.96±2.33	0.123
202	trans-α-Ionone	36.6741	2.04	1937	-	683	704	[127-41-3]	C13H20O	192.151	floral, fruity	21.20±1.94	0.245	15.09±1.16	0.12	21.7±2.14	0.164
203	Oxirane, 2,2'-(1,4-butanediyl)bis-	37.474	1.422	1967	-	774	811	[2426-07-5]	C8H14O2	142.099	maybe grassy	52.42±2.26	0.493	52.24±8.31	0.358	52.18±2.5	0.372
204	3-Buten-2-one, 4-(2,2,6-trimethyl-7-oxabicyclo[4.1.0]hept-1-yl)-	37.6741	2.021	1975	1962-P	755	763	[23267-57-4]	C13H20O2	208.146	fruity, sweet	67.72±6.09	0.445	49.19±11.67	0.311	58.83±4.79	0.46
205	Phenol, 2-methyl-	37.5741	0.687	1971	2007-P	757	788	[95-48-7]	C7H8O	108.058	medicinal, herbal	9.66±1.13	0.071	13.02±1.58	0.103	10.03±0.73	0.075
206	Bicyclo[3.2.0]heptan-2-one, 6-hydroxy-5-methyl-6-vinyl-	38.1741	1.923	1994	-	747	794	[1005276-66-3]	C10H14O2	166.099	woody	31.39±3.99	0.237	19.04±1.29	0.171	30.09±1.59	0.233
207	1,3-Hexadiene, 3-ethyl-2,5-dimethyl-	38.6741	1.088	2014	-	750	752	[62338-07-2]	C10H18	138.141	maybe grassy	40.76±1.52	0.404	24.41±2.34	0.203	28.77±2.88	0.241
208	1,6,10-Dodecatrien-3-ol，3,7,11-trimethyl-，(E)-	38.6741	1.8	2015	2042-P	784	754	[40716-66-3]	C15H26O	222.198	floral, fruity	50.01±2.9	0.437	17.14±1.62	0.144	22.77±1.87	0.201
209	Octanoic acid	38.974	0.658	2026	2060-P	784	791	[124-07-2]	C8H16O2	144.115	sour, cheesy	56.36±2.73	0.499	65.63±6.45	0.486	47.25±2.77	0.333
210	3,5,9-Undecatrien-2-one, 6,10-dimethyl-, (E,Z)-	38.8743	1.89	2023	-	804	826	[13927-47-4]	C13H20O	192.151	fruity	36.64±3.03	0.298	35.16±0.81	0.294	27.24±0.51	0.206
211	Nonanoic acid, 9-oxo-, methyl ester	39.0741	1.513	2031	-	808	817	[1931-63-1]	C10H18O3	186.126	fruity	27.7±3.22	0.242	1.94±0.14	0.015	6.83±0.69	0.056
212	3,5-Heptadienal, 2-ethylidene-6-methyl-	39.2742	1.485	2040	-	771	775	[99172-18-6]	C10H14O	150.104	maybe grassy	16.71±1.11	0.11	6.89±0.68	0.054	8.62±0.83	0.069
213	3,4-Hexadienal, 2-butyl-2-ethyl-5-methyl-	39.474	1.962	2048	-	762	719	[23739-80-2]	C13H22O	194.167	maybe grassy	20.92±1.14	0.164	15.35±1.85	0.111	17.62±1.87	0.14
214	4,4,6-Trimethyl-cyclohex-2-en-1-ol	39.6741	1.262	2056	-	782	784	/	C9H16O	140.12	maybe woody	14.48±0.42	0.123	14.85±0.67	0.125	10.3±1.21	0.072
226	2-Pentadecanone, 6,10,14-trimethyl-	40.7593	3.689	2107	2137-P	825	840	[502-69-2]	C18H36O	268.277	musk	6.25±0.78	0.009	8.24±0.34	0.054	7.83±0.72	0.055
215	3,5,9-Undecatrien-2-one, 6,10-dimethyl-, (E,Z)-	41.074	1.806	2115	-	777	793	[13927-47-4]	C13H20O	192.151	fruity	92.75±2.98	0.691	61.25±3.88	0.4	66.52±3.19	0.515
216	Nonanoic acid	41.474	0.681	2131	2170-P	766	782	[112-05-0]	C9H18O2	158.131	sour, cheesy	83.46±1.55	0.713	102.3±5.78	0.82	102.56±9.28	0.629
217	Eugenol	41.6741	1.065	2139	2169-P	834	844	[97-53-0]	C10H12O2	164.084	maybe woody	83.17±3.11	0.608	93.43±4.02	0.753	252.94±19.53	1.851
218	2-Octenoic acid, (E)-	41.8742	0.611	2147	2182-P	785	844	[1871-67-6]	C8H14O2	142.099	sour, cheesy	17.51±2.61	0.18	28.03±2.48	0.21	15.35±0.59	0.117
220	[1,1'-Bicyclopropyl]-2-octanoic acid, 2'-hexyl-, methyl ester	41.474	1.337	2131	-	750	753	[56687-68-4]	C21H38O2	322.287	fruity	9.61±0.95	0.087	12.23±0.21	0.103	4.77±0.55	0.025
221	9-Undecenol, 2,10-dimethyl-	41.574	1.633	2136	-	742	766	/	C13H26O	198.198	fruity	55.61±5.38	0.424	36.77±5.66	0.227	37.13±1.87	0.209
222	Phenol, 5-ethenyl-2-methoxy-	42.3742	0.941	2168	-	756	762	[621-58-9]	C9H10O2	150.068	floral	12.29±0.5	0.108	11.67±0.58	0.1	11.7±1.13	0.093
219	Hexadecanoic acid, methyl ester	42.9739	2.943	2195	2209-P	792	807	[112-39-0]	C17H34O2	270.256	oily, waxy, fatty	43.48±5.71	0.444	31.63±0.48	0.259	36.3±0.48	0.271
227	n-Decanoic acid	43.7593	1.543	2235	2276-P	799	754	[334-48-5]	C10H20O2	172.146	sour	12.38±0.51	0.104	22.23±1.36	0.261	10.43±1.02	0.06
223	2(4H)-Benzofuranone, 5,6,7,7a-tetrahydro-4,4,7a-trimethyl-, (R)-	46.074	1.521	2334	2331-P	752	825	[17092-92-1]	C11H16O2	180.115	floral, musk, coumarin	25.79±11.61	0.328	36.17±3.04	0.257	47.13±3.9	0.352
224	5,9,13-Pentadecatrien-2-one, 6,10,14-trimethyl-, (E,E)-	46.4743	2.39	2353	2384-P	754	795	[1117-52-8]	C18H30O	262.23	floral, ether	140.69±0.6	1.182	141.27±9.52	1.097	186.62±11.66	1.432
225	Benzoic acid	47.1592	1.397	2388	2414-P	751	865	[65-85-0]	C7H6O2	122.037	sour	10.52±1.21	0.103	86.66±4.33	0.73	170.07±14.45	1.331
	a Volatiles were numbered according to RT
	b Letter“P”means the NIST RI comes from the standard polar column.
	c Odor perception of aroma-active compound mainly comes from http://www.thegoodscentscompany.com.
	d The total percentage adds up to less than 100% due to rounding and the removal of small undetected peaks, column loss peaks, and unidentified substances (lacking NIST RI data or matching scores < 750).
